# Supplementary material for: Potential for human consumption of fermented millet (Kunun zaki) to reduce the prevalence of selected antimicrobial resistance genes in human fecal samples
Source: PeerJ. 2026 Jul 14;14:e21495. doi: 10.7717/peerj.21495 (PMC13378467; doi:10.7717/peerj.21495)
Supplement: Supplemental Information 1 — Each Column represents the results for each gene, with attached suffixes indicating the timepoint for each gene (dfrA_01, dfrA_02, dfra_03 shows timepoints 1, 2 and 3 respectively). Gene presence or absence is indicated by 0 (absent) and 1 (present). NA indicates absence of data for that participant for that time point. The R codes used for the analysis are available in the Zenodo repository. [file peerj-14-21495-s001.xlsx]

## Sheet: New_Resistance_Gene_data
Sample_ID	Sex	ermA_01	ermA_02	ermA_03	ermB_01	ermB_02	ermB_03	Mef_AE_01	Mef_AE_02	Mef_AE_03	bla_TEM_01	bla_TEM_02	bla_TEM_03	bla_Z_01	bla_Z_02	bla_Z_03	Bla_SHV_01	Bla_SHV_02	Bla_SHV_03	dfrA_01	dfrA_02	dfrA_03	blaCTXM_01	bla_CTXM_02	blaCTXM_03	qnrS_01	qnrS_02	qnrS_03	qnrA_01	qnrA_02	qnrA_03	qnrB_01	qnrB_02	qnrB_03
B01	M	0	0	0	1	0	1	1	0	1	0	0	0	0	0	0	0	0	0	1	1	1	0	0	0	0	0	0	0	0	0	0	0	0
B02	F	0	0	0	0	1	1	0	1	1	0	1	1	0	0	0	0	0	0	1	1	1	1	0	0	0	0	0	0	0	0	0	0	0
B03	M	0	0	0	0	1	0	0	1	0	0	0	0	0	0	0	0	0	0	1	1	1	1	0	0	0	0	0	0	0	0	0	0	0
B04	F	0	0	0	0	1	0	0	0	0	1	1	0	0	0	0	0	0	0	1	1	0	1	0	0	0	0	0	0	0	0	0	0	0
B05	M	0	NA	NA	0	NA	NA	1	NA	NA	0	NA	NA	0	NA	NA	0	NA	NA	1	NA	NA	0	NA	NA	0	NA	NA	1	NA	NA	0	NA	NA
B06	M	0	0	0	0	0	0	1	0	0	0	0	0	0	0	0	0	0	0	1	1	0	0	0	0	0	0	0	1	0	0	0	0	0
B07	F	0	0	0	0	0	1	0	0	1	0	0	0	0	0	0	0	0	0	1	1	1	0	0	0	0	0	0	1	0	0	0	0	0
B08	M	0	0	0	1	0	1	0	0	1	1	1	0	0	0	0	0	0	0	1	1	0	0	1	0	0	1	0	1	1	0	0	0	0
B09	F	0	0	NA	0	1	NA	0	0	NA	0	0	NA	0	0	NA	0	0	NA	0	1	NA	0	0	NA	0	0	NA	1	0	NA	0	0	NA
B10	F	0	0	0	1	0	0	1	0	1	1	0	0	0	0	0	0	0	0	1	0	1	0	0	1	0	0	1	1	0	0	0	0	0
B11	F	0	0	0	0	0	0	0	0	1	0	0	0	0	0	0	0	0	0	1	0	1	0	0	0	0	0	0	1	0	0	0	0	0
B12	F	0	0	0	0	0	0	0	0	0	0	0	1	0	0	0	0	0	0	1	1	1	0	1	0	0	0	0	1	0	0	0	0	0
C01	M	0	0	NA	0	1	NA	0	1	NA	0	1	NA	0	0	NA	0	0	NA	0	1	NA	0	0	NA	0	1	NA	0	1	NA	0	0	NA
C02	F	0	0	0	0	0	0	1	1	1	1	1	1	0	0	0	0	0	0	1	1	1	0	1	0	0	1	0	0	0	1	0	0	0
C03	M	0	0	0	0	1	0	0	0	0	1	1	1	0	0	0	0	0	0	1	1	1	0	0	0	0	0	0	0	0	0	0	0	0
C04	F	0	0	NA	1	1	NA	1	1	NA	1	0	NA	0	0	NA	0	0	NA	1	1	NA	0	0	NA	0	0	NA	1	0	NA	0	0	NA
C05	F	0	0	0	0	1	1	0	1	0	1	1	1	0	0	0	0	0	0	1	1	1	0	0	0	0	1	0	0	0	0	0	0	0
C06	F	0	0	0	0	0	1	1	0	1	0	1	0	0	0	0	0	0	0	1	1	1	0	0	0	0	0	0	0	0	0	0	0	0
C07	M	0	0	0	0	0	1	0	0	0	1	1	1	0	0	0	0	0	0	1	1	1	1	1	0	0	0	0	0	1	0	0	0	0
C08	F	0	0	0	0	0	0	0	1	0	1	1	1	0	0	0	0	0	0	1	1	1	0	0	0	0	0	0	0	0	0	0	0	0
C09	F	0	0	1	1	0	1	1	0	1	0	0	1	0	0	0	0	0	0	1	1	1	0	0	0	0	0	0	0	0	1	0	0	0
C10	M	0	1	1	0	0	1	0	1	0	0	1	1	0	0	0	0	0	0	1	1	1	0	0	1	0	0	0	0	0	1	0	0	0
C11	M	0	0	0	0	0	0	0	0	0	0	1	1	0	0	0	0	0	0	1	1	1	0	0	0	0	0	0	0	0	0	0	0	0
C12	M	0	0	NA	1	0	NA	0	0	NA	0	0	NA	0	0	NA	0	0	NA	1	1	NA	0	0	NA	0	0	NA	0	0	NA	0	0	NA
A01	M	0	0	0	1	0	0	1	0	1	1	1	0	0	0	0	0	0	0	0	1	1	0	1	0	0	0	0	1	0	1	0	0	0
A02	M	0	0	0	0	1	1	0	1	1	1	1	0	0	0	0	0	0	0	1	0	0	0	0	0	0	0	0	0	0	0	0	0	0
A03	F	0	0	0	1	0	0	1	0	1	1	1	1	0	0	0	0	0	0	1	1	1	1	0	0	0	0	0	0	0	0	0	0	0
A04	F	0	0	0	1	0	0	0	0	0	0	0	0	1	0	0	0	0	0	1	0	1	0	0	1	0	0	0	0	0	0	0	0	0
A05	M	0	0	0	0	0	0	1	1	0	0	1	1	0	0	0	0	0	0	1	1	1	0	0	0	0	0	0	0	0	0	0	0	0
A06	M	0	0	0	0	1	1	0	1	1	0	1	1	0	1	1	0	0	0	0	1	1	0	0	0	0	0	0	0	0	1	0	0	0
A07	M	0	1	0	1	0	0	0	1	0	1	1	0	0	0	0	0	0	0	0	1	1	0	0	0	0	0	0	0	0	0	0	0	0
A08	F	0	0	NA	1	1	NA	1	1	NA	0	0	NA	0	0	NA	0	0	NA	0	1	NA	0	0	NA	0	0	NA	1	0	NA	0	0	NA
A09	F	0	0	0	0	0	0	1	0	0	0	1	0	0	0	0	0	0	0	0	1	0	0	0	0	0	0	0	0	0	0	0	0	0
A10	M	0	0	NA	0	0	NA	0	0	NA	1	1	NA	0	0	NA	0	0	NA	1	0	NA	0	0	NA	0	0	NA	0	0	NA	0	0	NA
A11	F	0	0	0	1	0	0	1	0	0	0	0	1	0	0	0	0	0	0	0	0	1	0	0	0	0	0	0	0	0	0	0	0	0
A12	F	0	0	0	0	0	1	0	0	1	1	1	0	0	0	0	0	0	0	1	1	1	0	0	0	0	0	0	0	0	0	0	0	0
